# Supplementary material for: Pharmacodynamics and biodistribution of [195mPt]cisplatin(CISSPECT®) in head and neck squamous cell carcinoma
Source: EJNMMI Res. 2024 Mar 1;14:22. doi: 10.1186/s13550-024-01082-w (PMC10904703; doi:10.1186/s13550-024-01082-w)
Supplement: Supplementary file 2 — Additional file 2. Supplementary figures. [file 13550_2024_1082_MOESM2_ESM.xlsx]

## Sheet: Supplementary table 2
Supplementary table 1: Biodistribution of Pt-195m cisplatin in VU-SCC-1131 xenograft–bearing adult female nude mice (n = 3/time point) at 1,6 and 24 hours after intravenous injection. Differences between IV and IP administration. Radiotracer uptake in % injected dose/g was determined by γ-counting.
Organ/compartment	Time (h)	IV (median (range))	IP (median (range))	p-value
blood	1	0.012 (0.012 - 0.014)	0.015 (0.013 - 0.016)	0.386476
	6	0.01 (0.006 - 0.011)	0.014 (0.003 - 0.014)	0.662521
	24	0.008 (0.007 - 0.009)	0.011 (0.01 - 0.012)	0.0808556
urine	1	1 (1.631 - 1)	0.991 (0.672 - 1.781)	0.386476
	6	0.11 (0.055 - 0.239)	0.046 (0.031 - 0.068)	0.19043
	24	0.033 (0.029 - 0.053)	0.043 (0.011 - 0.053)	1
tumor 1	1	0.012 (0.011 - 0.014)	0.018 (0.004 - 0.02)	0.662521
	6	0.011 (0.01 - 0.032)	0.009 (0.004 - 0.014)	0.77283
	24	0.008 (0.007 - 0.009)	0.009 (0.009 - 0.011)	0.19043
tumor 2	1	0.011 (0.01 - 0.014)	0.017 (0.016 - 0.017)	0.0808556
	6	0.009 (0.006 - 0.011)	0.012 (0.003 - 0.013)	0.662521
	24	0.01 (0.008 - 0.01)	0.01 (0.009 - 0.011)	0.662521
sternum	1	0.016 (0.015 - 0.016)	0.022 (0.018 - 0.023)	0.0808556
	6	0.012 (0.005 - 0.014)	0.018 (0.008 - 0.019)	0.382733
	24	0.013 (0.011 - 0.032)	0.017 (0.016 - 0.018)	0.662521
heart	1	0.007 (0.007 - 0.008)	0.008 (0.007 - 0.008)	1
	6	0.006 (0.002 - 0.007)	0.008 (0.002 - 0.008)	0.662521
	24	0.006 (0.005 - 0.006)	0.006 (0.006 - 0.007)	0.662521
lung	1	0.011 (0.01 - 0.017)	0.019 (0.015 - 0.02)	0.19043
	6	0.014 (0.005 - 0.015)	0.016 (0.004 - 0.016)	0.662521
	24	0.012 (0.011 - 0.013)	0.014 (0.013 - 0.014)	0.19043
liver	1	0.041 (0.039 - 0.079)	0.059 (0.049 - 0.065)	0.662521
	6	0.025 (0.012 - 0.033)	0.045 (0.014 - 0.072)	0.382733
	24	0.03 (0.028 - 0.039)	0.04 (0.037 - 0.044)	0.19043
kidney	1	0.053 (0.049 - 0.061)	0.067 (0.067 - 0.067)	0.371093
	6	0.042 (0.014 - 0.045)	0.052 (0.017 - 0.058)	0.382733
	24	0.038 (0.035 - 0.043)	0.049 (0.042 - 0.082)	0.19043
muscle	1	0.005 (0.004 - 0.006)	0.008 (0.007 - 0.008)	0.0808556
	6	0.004 (0.002 - 0.006)	0.006 (0.005 - 0.086)	0.19043
	24	0.004 (0.004 - 0.006)	0.004 (0.003 - 0.005)	0.382733
colon	1	0.014 (0.013 - 0.015)	0.024 (0.02 - 0.028)	0.0808556
	6	0.016 (0.011 - 0.061)	0.017 (0.015 - 0.019)	1
	24	0.009 (0.007 - 0.013)	0.035 (0.017 - 0.094)	0.0808556
colon content	1	0.005 (0.003 - 0.007)	0.008 (0.008 - 0.009)	0.148915
	6	0.134 (0.056 - 1.665)	0.831 (0.212 - 1.45)	0.77283
	24	0.028 (0 - 0.052)	0.02 (0.017 - 0.029)	1
ileum	1	0.017 (0.017 - 0.018)	0.037 (0.031 - 0.038)	0.0808556
	6	0.015 (0.015 - 0.06)	0.023 (0.02 - 0.042)	0.662521
	24	0.007 (0.007 - 0.011)	0.012 (0.011 - 0.013)	0.0808556
ileum content	1	0.018 (0.011 - 0.019)	0.088 (0.053 - 0.1)	0.0808556
	6	0.024 (0.01 - 0.039)	0.012 (0.004 - 0.017)	0.382733
	24	0.008 (0.005 - 0.009)	0.006 (0.005 - 1)	1
